# Supplementary material for: A stromal Integrated Stress Response activates perivascular cancer-associated fibroblasts to drive angiogenesis and tumour progression
Source: Nat Cell Biol. 2022 Jun 2;24(6):940–53. doi: 10.1038/s41556-022-00918-8 (PMC9203279; doi:10.1038/s41556-022-00918-8)
Supplement: Supplementary file 4 — Supplementary Table 1: Full necropsy report. Supplementary Table 2: CAF differentially expressed genes from small B16F10 tumours. Supplementary Table 3: CAF differentially expressed genes from large B16F10 tumours. Supplementary Table 4: Significantly upregulated gene ontology terms enriched in WT CAFs from small tumours. Supplementary Table 5: Significantly upregulated gene ontology terms enriched in KO CAFs from small tumours. Supplementary Table 6: Genes used for CAF classification. Supplementary Table 7: List of vCAF-specific and mural-cell-specific gene markers. Supplementary Table 8: Significantly upregulated gene ontology terms enriched in LFBWT/WT compared with LFBΔ/Δ cells. Supplementary Table 9: Significantly enriched gene ontology terms in lungs from Atf4WT/WT compared with Atf4Δ/Δ mice. Supplementary Table 10: List of ISR target genes. Supplementary Table 11: List of randomly selected genes. Supplementary Table 12: Reagents used in the present study. Supplementary Table 13: Adenovirus and siRNAs used in the present study. Supplementary Table 14: Antibodies used in the present study. Supplementary Table 15: Cell lines used in the study. Supplementary Table 16: Primers used in this study. Supplementary Table 17: Mouse models used in this study. Supplementary Table 18: Specification sheet for the malignant melanoma with skin tissue array. Supplementary Table 19: Specification sheet for the pancreas cancer tissue array. Supplementary Table 20: Patient samples used in the present study. [file 41556_2022_918_MOESM4_ESM.xlsx]

## Sheet: Supplementary Table 1
Supplementary Table 1. Full necropsy report (Fig. 1)
	Adipose tissue, serous atrophy	Small intestine, mucosal hyperplasia	Liver, chronic hepatitis with regeneration	Spleen, extramedullary hematopoiesis		Legend
Atf4wt/wt							severe
Atf4wt/wt							moderate
Atf4D/D							mild
Atf4D/D							not observed

## Sheet: Supplementary Table 2
Supplementary Table 2. CAF DE genes from small size B16F10 tumors (Fig. 2)
Gene_name	p_val	avg_logFC	pct.1	pct.2	p_val_adj	avg_FC	group
Serpinh1	2.52e-30	0.696668	0.985	0.904	4.29e-26	2.00705	WT
Xist	3.35e-23	0.534383	0.823	0.263	5.7e-19	1.70639	WT
Atf4	3.55e-23	0.910235	0.581	0.147	6.04e-19	2.48491	WT
Igfbp7	1.32e-22	0.731537	0.966	0.741	2.25e-18	2.07827	WT
Postn	9.21e-21	0.927071	0.906	0.769	1.57e-16	2.5271	WT
Thy1	2.11e-19	0.803314	0.754	0.378	3.59e-15	2.23293	WT
mt-Nd3	3e-19	0.62777	0.887	0.649	5.11e-15	1.87343	WT
Col6a2	1.13e-18	0.739808	0.906	0.661	1.93e-14	2.09553	WT
Col6a3	1.41e-18	0.669553	0.97	0.821	2.4e-14	1.95336	WT
Cilp	1.65e-18	1.13583	0.379	0.048	2.81e-14	3.11377	WT
Lpl	2.74e-18	1.05568	0.645	0.251	4.67e-14	2.87394	WT
Col15a1	3.19e-18	0.747021	0.823	0.438	5.43e-14	2.1107	WT
Mgp	2.17e-17	0.901616	0.596	0.191	3.69e-13	2.46358	WT
Aspn	1.37e-15	0.75365	0.532	0.183	2.33e-11	2.12474	WT
Igfbp4	1.42e-14	0.756137	0.744	0.398	2.42e-10	2.13003	WT
Gnas	4.78e-14	0.413366	0.961	0.9	8.15e-10	1.5119	WT
Col6a1	7.31e-14	0.595263	0.941	0.817	1.24e-09	1.81351	WT
Mfap4	2.55e-13	0.773165	0.335	0.068	4.35e-09	2.16661	WT
Pdgfrb	6.07e-13	0.676776	0.591	0.279	1.03e-08	1.96752	WT
Pdia3	1.06e-12	0.529984	0.828	0.629	1.81e-08	1.69891	WT
Rbp1	1.73e-12	0.76517	0.695	0.43	2.95e-08	2.14936	WT
Col1a2	1.8e-12	0.421237	1	0.956	3.07e-08	1.52385	WT
Rps29	1.96e-12	0.263689	0.995	0.976	3.34e-08	1.30172	WT
Sparc	4.68e-12	0.349026	0.995	0.996	7.97e-08	1.41769	WT
Col5a1	9.97e-12	0.467554	0.906	0.789	1.7e-07	1.59608	WT
Mfap2	1.5e-11	0.515813	0.591	0.275	2.55e-07	1.675	WT
Igf1	2.13e-11	0.736246	0.409	0.139	3.63e-07	2.08808	WT
Atf5	2.22e-11	0.642845	0.468	0.183	3.78e-07	1.90188	WT
Jun	2.49e-11	0.715302	0.783	0.55	4.23e-07	2.0448	WT
Col1a1	4.82e-11	0.390562	1	0.96	8.2e-07	1.47781	WT
Cygb	6.86e-11	0.535975	0.621	0.295	1.17e-06	1.70911	WT
Fbn2	8.85e-11	0.600667	0.379	0.12	1.51e-06	1.82334	WT
Meox1	1.67e-10	0.566785	0.276	0.06	2.84e-06	1.76259	WT
Ptn	1.96e-10	0.601194	0.182	0.012	3.34e-06	1.82429	WT
Ppib	2.35e-10	0.381849	0.946	0.869	4e-06	1.46499	WT
Rpl22l1	2.44e-10	0.366946	0.906	0.749	4.15e-06	1.44332	WT
Cdh11	3.86e-10	0.587449	0.394	0.139	6.58e-06	1.79939	WT
Fos	5.47e-10	0.768446	0.744	0.506	9.32e-06	2.15641	WT
Wisp1	5.71e-10	0.519813	0.404	0.139	9.73e-06	1.68171	WT
Mxra7	7.42e-10	0.427227	0.448	0.179	1.26e-05	1.533	WT
Itih5	1.58e-09	0.553008	0.32	0.096	2.68e-05	1.73847	WT
Col4a1	1.84e-09	0.420448	0.892	0.673	3.13e-05	1.52264	WT
Olfml3	2.15e-09	0.493831	0.611	0.343	3.66e-05	1.63858	WT
Cxcl14	3.97e-09	0.421264	0.379	0.131	6.75e-05	1.52389	WT
Cd9	4.06e-09	0.600568	0.596	0.363	6.91e-05	1.82315	WT
Spry1	4.62e-09	0.444719	0.212	0.036	7.87e-05	1.56005	WT
Plat	5.27e-09	0.392746	0.67	0.406	8.98e-05	1.48104	WT
Ost4	7.02e-09	0.376904	0.818	0.586	0.000119513	1.45776	WT
Lum	7.51e-09	0.57685	0.754	0.538	0.000127806	1.78042	WT
Eln	1.08e-08	1.2198	0.315	0.108	0.000183929	3.38651	WT
Pdia6	1.88e-08	0.40025	0.803	0.622	0.000320573	1.4922	WT
Smoc2	2.08e-08	0.483222	0.222	0.048	0.000353312	1.62129	WT
Frem1	2.79e-08	0.391129	0.148	0.012	0.000474211	1.47865	WT
Col3a1	3.17e-08	0.287907	1	0.952	0.000540474	1.33363	WT
Tmem119	3.99e-08	0.431981	0.3	0.1	0.000678767	1.54031	WT
Slc29a1	4.16e-08	0.392088	0.355	0.131	0.000708149	1.48007	WT
Col5a2	5.14e-08	0.308841	0.99	0.88	0.000874818	1.36185	WT
Sfrp1	5.35e-08	0.586581	0.187	0.032	0.000910543	1.79783	WT
Serpinf1	5.7e-08	0.346483	0.892	0.733	0.000971047	1.41409	WT
F2r	6.18e-08	0.429309	0.335	0.127	0.00105146	1.5362	WT
Col14a1	6.44e-08	0.463187	0.567	0.319	0.00109608	1.58913	WT
Csrp2	1.11e-07	0.497467	0.714	0.502	0.00189238	1.64455	WT
Tmem59	1.17e-07	0.448467	0.67	0.462	0.00199077	1.56591	WT
Ier2	1.35e-07	0.510853	0.527	0.303	0.00229291	1.66671	WT
Rps19bp1	2.3e-07	0.3984	0.217	0.056	0.00391507	1.48944	WT
Bst2	2.76e-07	0.463135	0.601	0.378	0.00469136	1.58905	WT
Col12a1	3.31e-07	0.55849	0.591	0.39	0.00563247	1.74803	WT
Tceal9	3.41e-07	0.331925	0.754	0.534	0.00580782	1.39365	WT
Rcn3	3.64e-07	0.348379	0.788	0.618	0.00620529	1.41677	WT
Tril	4.17e-07	0.412358	0.192	0.044	0.00709982	1.51037	WT
Foxs1	5.25e-07	0.307282	0.187	0.04	0.00894569	1.35972	WT
H2-D1	5.95e-07	0.443077	0.744	0.534	0.0101287	1.55749	WT
Ifi27l2a	6.16e-07	0.341354	0.66	0.422	0.0104897	1.40685	WT
Txndc5	7.13e-07	0.412424	0.704	0.526	0.0121432	1.51047	WT
Clec11a	8.21e-07	0.377514	0.187	0.044	0.0139817	1.45865	WT
Acta2	8.51e-07	0.569364	0.448	0.235	0.0144861	1.76714	WT
Egr2	9.37e-07	0.340771	0.217	0.06	0.0159612	1.40603	WT
Prrx2	1.39e-06	0.339241	0.325	0.135	0.023618	1.40388	WT
Tmed2	1.42e-06	0.34338	0.823	0.701	0.0241277	1.4097	WT
Islr	1.43e-06	0.415382	0.276	0.104	0.0243232	1.51495	WT
Lman1	1.43e-06	0.37001	0.67	0.478	0.0244137	1.44775	WT
Cox7c	1.49e-06	0.266524	0.882	0.789	0.0254523	1.30542	WT
Pdia4	1.55e-06	0.361533	0.458	0.247	0.0264356	1.43553	WT
Msx1	1.63e-06	0.438007	0.202	0.056	0.0278157	1.54962	WT
Ltbp4	1.99e-06	0.370504	0.192	0.052	0.0339192	1.44846	WT
Herpud1	2e-06	0.32819	0.291	0.112	0.0339704	1.38845	WT
Wisp2	2.26e-06	0.53607	0.158	0.032	0.0384485	1.70928	WT
Nrep	2.72e-06	0.471286	0.522	0.323	0.0462852	1.60205	WT
Mt2	2.6e-24	-1.08366	0.611	0.892	4.43e-20	2.95548	KO
Mt1	1.23e-22	-1.06925	0.808	0.956	2.09e-18	2.91319	KO
Rarres2	7.57e-21	-1.30395	0.562	0.813	1.29e-16	3.68382	KO
Serpinb2	9.22e-21	-1.68737	0.084	0.494	1.57e-16	5.40523	KO
Rps12	1.34e-20	-0.346086	0.995	0.992	2.27e-16	1.41352	KO
Rpl12	3.73e-19	-0.409166	0.985	1	6.36e-15	1.50556	KO
Rps19	1.75e-18	-0.340729	0.995	0.984	2.97e-14	1.40597	KO
Gm12840	3.62e-16	-0.911744	0.103	0.442	6.16e-12	2.48866	KO
Rps2	4.01e-16	-0.357213	0.995	1	6.82e-12	1.42934	KO
Cxcl5	5.09e-15	-1.59347	0.049	0.355	8.67e-11	4.92081	KO
Rplp1	4.2e-14	-0.286925	0.995	0.996	7.15e-10	1.33232	KO
Pdpn	7.09e-14	-0.767631	0.36	0.665	1.21e-09	2.15466	KO
Gapdh	1.75e-13	-0.613726	0.901	0.952	2.99e-09	1.8473	KO
Lgals3	3.24e-13	-0.970642	0.379	0.669	5.51e-09	2.63964	KO
Rpsa	5.27e-13	-0.284439	0.995	0.992	8.97e-09	1.32902	KO
Il33	7.4e-13	-1.24542	0.276	0.578	1.26e-08	3.47439	KO
Fth1	1.15e-12	-0.54741	0.995	0.996	1.96e-08	1.72877	KO
Il1rl1	2.39e-12	-1.06456	0.163	0.45	4.07e-08	2.89958	KO
Prdx5	4.29e-12	-0.555715	0.66	0.825	7.31e-08	1.74319	KO
Pkm	6.31e-12	-0.583758	0.793	0.892	1.08e-07	1.79276	KO
Rps10	7.43e-12	-0.279324	1	0.98	1.26e-07	1.32224	KO
Ldha	2.09e-11	-0.46669	0.842	0.912	3.56e-07	1.59471	KO
Rps15	3.04e-11	-0.312164	0.975	0.98	5.18e-07	1.36638	KO
Mif	4.84e-11	-0.621447	0.803	0.869	8.24e-07	1.86162	KO
Tpt1	8.7e-11	-0.280216	0.995	0.996	1.48e-06	1.32342	KO
Cdkn1a	1.64e-10	-0.643329	0.281	0.546	2.79e-06	1.90281	KO
Rpl19	2.58e-10	-0.250749	0.995	0.988	4.39e-06	1.28499	KO
Pgk1	3.66e-10	-0.618831	0.67	0.805	6.23e-06	1.85676	KO
Hmga2	3.79e-10	-0.719592	0.059	0.279	6.45e-06	2.0536	KO
Cav1	4.97e-10	-0.658827	0.429	0.641	8.46e-06	1.93252	KO
Rps18	7.95e-10	-0.31094	0.995	0.996	1.35e-05	1.36471	KO
H2afj	1.02e-09	-0.559562	0.507	0.693	1.74e-05	1.74991	KO
Rps13	1.56e-09	-0.25506	0.99	0.984	2.65e-05	1.29054	KO
Sbsn	1.8e-09	-0.670977	0.059	0.271	3.07e-05	1.95615	KO
Bnip3	3.84e-09	-0.697006	0.158	0.406	6.54e-05	2.00773	KO
Glul	4.16e-09	-0.6303	0.167	0.41	7.08e-05	1.87817	KO
Fam162a	7.26e-09	-0.769001	0.468	0.661	0.000123646	2.15761	KO
Rpl18a	1.01e-08	-0.256371	0.99	0.988	0.000172392	1.29223	KO
Rpl29	1.63e-08	-0.293406	0.941	0.932	0.00027745	1.34099	KO
Ddx3y	2.02e-08	-0.325456	0	0.143	0.000344283	1.38466	KO
Tpi1	2.56e-08	-0.503233	0.601	0.753	0.000436664	1.65406	KO
S100a4	5.66e-08	-0.726877	0.448	0.614	0.000962905	2.06861	KO
Ereg	6.08e-08	-0.484785	0.025	0.187	0.00103495	1.62383	KO
Rplp2	6.22e-08	-0.251842	0.98	0.984	0.00105859	1.28639	KO
Depdc5	6.43e-08	-0.478612	0.039	0.215	0.00109479	1.61383	KO
Sod2	8.09e-08	-0.699654	0.409	0.574	0.00137813	2.01306	KO
Ecscr	8.99e-08	-0.47104	0.182	0.406	0.00153127	1.60166	KO
Spsb1	1.21e-07	-0.434788	0.084	0.279	0.00206237	1.54464	KO
Ccng1	2.08e-07	-0.435654	0.187	0.402	0.00354821	1.54597	KO
Egln1	2.13e-07	-0.502378	0.261	0.478	0.00362575	1.65265	KO
Ndufa4l2	2.15e-07	-0.700294	0.286	0.502	0.00365813	2.01434	KO
Steap1	2.69e-07	-0.470124	0.113	0.303	0.00457433	1.60019	KO
Lmcd1	3.68e-07	-0.357245	0.01	0.143	0.00626373	1.42939	KO
Thbs2	4.31e-07	-0.440806	0.591	0.769	0.00733272	1.55396	KO
Higd1a	7.3e-07	-0.497373	0.552	0.705	0.0124265	1.6444	KO
Prdx6	7.73e-07	-0.511799	0.453	0.641	0.013157	1.66829	KO
Cacna1i	9.44e-07	-0.336863	0	0.112	0.0160667	1.40055	KO
Aprt	1.09e-06	-0.477914	0.488	0.625	0.0186245	1.61271	KO
Slco2a1	2.55e-06	-0.539018	0.232	0.422	0.0433924	1.71432	KO
Pgam1	2.75e-06	-0.397073	0.739	0.805	0.0468973	1.48746	KO

## Sheet: Supplementary Table 3
Supplementary Table 3. CAF DE genes from large size B16F10 tumors (Fig. 2)
Gene_name	p_val	avg_logFC	pct.1	pct.2	p_val_adj	foldchange	group
Gm42418	2.6e-37	1.31239	0.996	0.992	4.58e-33	3.71504	WT
Atf4	2.43e-23	0.76094	0.619	0.299	4.28e-19	2.14029	WT
Acta2	1.68e-16	1.05847	0.56	0.289	2.95e-12	2.88196	WT
AY036118	1.62e-13	0.772939	0.455	0.229	2.86e-09	2.16612	WT
Rpl22l1	3.97e-13	0.339104	0.914	0.839	7e-09	1.40369	WT
Rgs5	4.28e-10	0.826118	0.187	0.045	7.54e-06	2.28443	WT
Tagln	8.76e-10	0.510286	0.401	0.2	1.54e-05	1.66577	WT
Myl9	2.44e-09	0.560672	0.257	0.093	4.3e-05	1.75185	WT
Aspn	9.8e-09	0.471328	0.568	0.378	0.000173	1.60212	WT
Gt(ROSA)26Sor	1.45e-08	0.43913	0.222	0.083	0.000255	1.55136	WT
Gucy1b1	1.71e-08	0.326814	0.113	0.017	0.000302	1.38654	WT
Tmsb4x	1.74e-08	0.36023	0.977	0.979	0.000306	1.43366	WT
H2afz	1.19e-07	0.443385	0.782	0.743	0.002093	1.55797	WT
Hspa5	1.35e-07	0.268881	0.918	0.894	0.002388	1.3085	WT
Eif2s2	2.21e-07	0.340342	0.778	0.726	0.003899	1.40543	WT
Itga1	4.27e-07	0.541513	0.23	0.096	0.007522	1.7186	WT
mt-Nd3	6.28e-07	0.327484	0.798	0.709	0.011081	1.38747	WT
Thy1	7.83e-07	0.413122	0.646	0.527	0.013801	1.51153	WT
Gm13889	8.52e-07	0.576266	0.152	0.047	0.015025	1.77938	WT
Uba52	2.92e-39	-0.8156	0.498	0.858	5.15e-35	2.26052	KO
Dcn	4.76e-15	-0.54069	0.763	0.938	8.39e-11	1.71718	KO
Gm10076	5.75e-15	-0.50284	0.366	0.648	1.01e-10	1.65341	KO
Nme2	3.65e-14	-0.44815	0.175	0.461	6.44e-10	1.56542	KO
Cdkn1a	1.01e-12	-0.43623	0.339	0.618	1.79e-08	1.54687	KO
Rarres2	1.21e-11	-0.61012	0.595	0.792	2.13e-07	1.84065	KO
C3	9.44e-10	-0.4917	0.393	0.633	1.66e-05	1.6351	KO
Ctsh	1.17e-09	-0.3569	0.623	0.822	2.06e-05	1.4289	KO
Aebp1	2.11e-09	-0.37774	0.798	0.936	3.72e-05	1.45899	KO
Ccl8	4.46e-09	-0.66441	0.245	0.461	7.86e-05	1.94335	KO
Fosl1	1.05e-08	-0.35113	0.093	0.274	0.000184	1.42067	KO
Fam162a	2.89e-08	-0.41428	0.658	0.847	0.000509	1.51328	KO
Plpp3	2.99e-08	-0.38069	0.362	0.565	0.000527	1.4633	KO
Cav1	4.3e-08	-0.38787	0.459	0.656	0.000758	1.47384	KO
Hmga2	5.07e-08	-0.47017	0.086	0.248	0.000894	1.60027	KO
Rpl35	5.61e-08	-0.26246	0.856	0.945	0.000989	1.30012	KO
Fbln2	1.06e-07	-0.37684	0.767	0.877	0.001869	1.45767	KO
Ccl2	2.02e-07	-0.47029	0.51	0.682	0.003558	1.60046	KO
Lgals3	2.29e-07	-0.39972	0.479	0.682	0.004031	1.49141	KO
Ctsl	2.78e-07	-0.26642	0.763	0.896	0.004896	1.30529	KO
Gstp1	2.97e-07	-0.27164	0.097	0.251	0.005244	1.31211	KO
Serpina3n	4.76e-07	-0.64765	0.28	0.48	0.008396	1.91104	KO
Ecm1	4.89e-07	-0.33529	0.432	0.616	0.008621	1.39835	KO
Pdpn	5.64e-07	-0.30621	0.459	0.652	0.009938	1.35827	KO
Thbd	6.1e-07	-0.41326	0.105	0.263	0.010749	1.51173	KO
Sbsn	9.41e-07	-0.42117	0.136	0.297	0.016587	1.52374	KO
Il33	1.19e-06	-0.63657	0.393	0.58	0.021025	1.88999	KO
Mmp2	1.79e-06	-0.38741	0.553	0.692	0.031647	1.47315	KO
Grem2	1.85e-06	-0.30417	0.198	0.378	0.032635	1.3555	KO
S100a10	2.21e-06	-0.41862	0.724	0.885	0.039027	1.51986	KO

## Sheet: Supplementary Table 4
Supplementary Table 4. Significantly upregulated gene ontology terms enriched in WT CAFs from small sized tumors (Fig. 2)
Ontology terms	Genes involved
EXTRACELLULAR MATRIX ORGANIZATION	Aspn,Col12a1,Col14a1,Col15a1,Col1a1,Col1a2,Col3a1,Col4a1,Col5a1,Col5a2,Col6a1,Col6a2,Col6a3,Eln,Fbn2,Ltbp4,Lum,Mfap2,Mfap4,Ppib,Serpinh1,Sparc
COLLAGEN BIOSYNTHESIS AND MODIFYING ENZYMES	Col12a1,Col14a1,Col15a1,Col1a1,Col1a2,Col3a1,Col4a1,Col5a1,Col5a2,Col6a1,Col6a2,Col6a3,Ppib,Serpinh1
COLLAGEN CHAIN TRIMERIZATION	Col12a1,Col14a1,Col15a1,Col1a1,Col1a2,Col3a1,Col4a1,Col5a1,Col5a2,Col6a1,Col6a2,Col6a3
COLLAGEN FORMATION	Col12a1,Col14a1,Col15a1,Col1a1,Col1a2,Col3a1,Col4a1,Col5a1,Col5a2,Col6a1,Col6a2,Col6a3,Ppib,Serpinh1
ASSEMBLY OF COLLAGEN FIBRILS AND OTHER MULTIMERIC STRUCTURES	Col12a1,Col14a1,Col15a1,Col1a1,Col1a2,Col3a1,Col4a1,Col5a1,Col5a2,Col6a1,Col6a2,Col6a3
COLLAGEN DEGRADATION	Col12a1,Col14a1,Col15a1,Col1a1,Col1a2,Col3a1,Col4a1,Col5a1,Col5a2,Col6a1,Col6a2,Col6a3
ECM PROTEOGLYCANS	Aspn,Col1a1,Col1a2,Col3a1,Col4a1,Col5a1,Col5a2,Col6a1,Col6a2,Col6a3,Lum,Sparc
DEGRADATION OF THE EXTRACELLULAR MATRIX	Col12a1,Col14a1,Col15a1,Col1a1,Col1a2,Col3a1,Col4a1,Col5a1,Col5a2,Col6a1,Col6a2,Col6a3,Eln,Fbn2
INTEGRIN CELL SURFACE INTERACTIONS	Col1a1,Col1a2,Col3a1,Col4a1,Col5a1,Col5a2,Col6a1,Col6a2,Col6a3,Lum
SIGNALING BY PDGF	Col3a1,Col4a1,Col5a1,Col5a2,Col6a1,Col6a2,Col6a3,Pdgfrb,Plat
SIGNALING BY RECEPTOR TYROSINE KINASES	Cilp,Col1a1,Col1a2,Col3a1,Col4a1,Col5a1,Col5a2,Col6a1,Col6a2,Col6a3,Egr2,Fos,Igf1,Pdgfrb,Plat,Sparc,Spry1
NCAM1 INTERACTIONS	Col3a1,Col4a1,Col5a1,Col5a2,Col6a1,Col6a2,Col6a3

## Sheet: Supplementary Table 5
Supplementary Table 5. Significantly upregulated gene ontology terms enriched in KO CAFs from small sized tumors (Fig. 2)
Ontology terms	Genes involved
CELLULAR RESPONSES TO EXTERNAL STIMULI	Cdkn1a,Depdc5,Egln1,Higd1a,Hmga2,Mt2,Prdx5,Prdx6,Rpl12,Rpl18a,Rpl19,Rpl29,Rplp1,Rplp2,Rps10,Rps12,Rps13,Rps15,Rps18,Rps19,Rps2,Rpsa,Sod2
EUKARYOTIC TRANSLATION ELONGATION	Rpl12,Rpl18a,Rpl19,Rpl29,Rplp1,Rplp2,Rps10,Rps12,Rps13,Rps15,Rps18,Rps19,Rps2,Rpsa
RESPONSE OF EIF2AK4 GCN2 TO AMINO ACID DEFICIENCY	Rpl12,Rpl18a,Rpl19,Rpl29,Rplp1,Rplp2,Rps10,Rps12,Rps13,Rps15,Rps18,Rps19,Rps2,Rpsa
SRP DEPENDENT COTRANSLATIONAL PROTEIN TARGETING TO MEMBRANE	Rpl12,Rpl18a,Rpl19,Rpl29,Rplp1,Rplp2,Rps10,Rps12,Rps13,Rps15,Rps18,Rps19,Rps2,Rpsa
NONSENSE MEDIATED DECAY NMD	Rpl12,Rpl18a,Rpl19,Rpl29,Rplp1,Rplp2,Rps10,Rps12,Rps13,Rps15,Rps18,Rps19,Rps2,Rpsa
SELENOAMINO ACID METABOLISM	Rpl12,Rpl18a,Rpl19,Rpl29,Rplp1,Rplp2,Rps10,Rps12,Rps13,Rps15,Rps18,Rps19,Rps2,Rpsa
EUKARYOTIC TRANSLATION INITIATION	Rpl12,Rpl18a,Rpl19,Rpl29,Rplp1,Rplp2,Rps10,Rps12,Rps13,Rps15,Rps18,Rps19,Rps2,Rpsa
INFLUENZA INFECTION	Rpl12,Rpl18a,Rpl19,Rpl29,Rplp1,Rplp2,Rps10,Rps12,Rps13,Rps15,Rps18,Rps19,Rps2,Rpsa
REGULATION OF EXPRESSION OF SLITS AND ROBOS	Rpl12,Rpl18a,Rpl19,Rpl29,Rplp1,Rplp2,Rps10,Rps12,Rps13,Rps15,Rps18,Rps19,Rps2,Rpsa
RRNA PROCESSING	Rpl12,Rpl18a,Rpl19,Rpl29,Rplp1,Rplp2,Rps10,Rps12,Rps13,Rps15,Rps18,Rps19,Rps2,Rpsa
SIGNALING BY ROBO RECEPTORS	Rpl12,Rpl18a,Rpl19,Rpl29,Rplp1,Rplp2,Rps10,Rps12,Rps13,Rps15,Rps18,Rps19,Rps2,Rpsa
TRANSLATION	Rpl12,Rpl18a,Rpl19,Rpl29,Rplp1,Rplp2,Rps10,Rps12,Rps13,Rps15,Rps18,Rps19,Rps2,Rpsa

## Sheet: Supplementary Table 6
Supplementary Table 6. Genes used for CAFs classification (Fig. 2)
CAF marker genes	Dcn, Acta2, Lum, Gsn, Mmp2, Egr1, Col1a1, Col1a2, Col3a1, Col5a1, Col5a2, Col6a2, Fbln1, Fbln2, Loxl1, Cd34, Pdgfra, Pdgfrb, S100a16, Medag, Dpt, Thy1, Pdpn, Sparc, Fstl1, Thbs2, Gpx3, Nid1, Cpxm1, Timp1, Lox, Mfap5
vCAF marker genes	Sparcl1, Vtn, Col5a3, Nid2, Col4a1, Col4a2, Cd248, Kcnj8, Rbpms, Mef2c, Meox2, Pdlim1, Mcam, Notch3, Epas1, Col18a1, Nr2f2, Pdgfa, Angptl2, Il34, Des, Esam, Itga1, Pdgfrb
mCAF marker genes	Mfap5, Smoc2, Fbln1, Cilp, Fbln2, Lox, Mfap4, Loxl1, Dcn, Lum, Vcam, Omd, Bhlhe41, Aebp1, Mafb, Creb3l1, Egr2, Creg1, Svep1, Cxcl14, Igf1, Wnt11, Vegfc, Crabp1
cCAF marker genes	Nuf2, Mki67, Ccna2, Top2a, Cep55
melCAFs marker genes	Col1a1, Col1a2, Dct, Ptgds, Mlana, Pmel, Tyr, Syt4, Plp1, Csn3, Dbi, Ytga4

## Sheet: Supplementary Table 7
Supplementary Table 7. List of vCAFs- and mural cells-specific gene markers (Fig. 2)
Gene signatures
vCAFs	Sparcl1, Vtn, Col5a3, Nid2, Col4a1, Col4a2, Cd248, Kcnj8, Rbpms, Mef2c, Meox2, Pdlim1, Mcam, Notch3, Epas1, Col18a1, Nr2f2, Pdgfra, Angptl2, Il34, Des, Esam, Itga1, Pdgfrb
Mural cells	Des, Ppp1r12b, Lmod1, Mgst3, Rgs4, Pcp4l1, Stom, Cox4i2, Myl9, Pkig, Tpm2, Gja4, Tinagl1, Ppp1cb, Bcam, Uba2, Arhgef17, Mrvi1, Mob2, Sorbs2, Cnn1, Esam, Mcam, Tagln, Cspg4, Rasl12, Rbpms2, Tpm1, Ppp1r12a, Itga7, Atp1b2, S1pr3, Mef2c, Sncg, Ptp4a3, Myh11, Mylk, Filip1l, Notch3, Rcan2, Epas1, Cystm1, Rasgrp2, Flna
	s

## Sheet: Supplementary Table 8
Supplementary Table 8. Significantly upregulated gene ontology terms enriched in LFBwt/wt compared to LFBD/D cells (Fig. 4)
Ontology terms	Genes involved
ECM PROTEOGLYCANS	Col1a1,Col1a2,Col3a1,Col4a1,Col4a2,Col6a1,Fmod,Itga7,Itga8,Lama5
O GLYCOSYLATION OF TSR DOMAIN CONTAINING PROTEINS	Adamts12,Adamts15,Adamts9,Adamtsl3,Sema5a,Spon2,Thbs2
INTEGRIN CELL SURFACE INTERACTIONS	Col1a1,Col1a2,Col3a1,Col4a1,Col4a2,Col6a1,Itga7,Itga8
EXTRACELLULAR MATRIX ORGANIZATION	Adamts9,Col1a1,Col1a2,Col3a1,Col4a1,Col4a2,Col6a1,Fbln1,Fmod,Itga7,Itga8,Lama5
DISEASES OF GLYCOSYLATION	Adamts12,Adamts15,Adamts9,Adamtsl3,Fmod,Gpc3,Sema5a,Spon2,Thbs2
DISEASES ASSOCIATED WITH O GLYCOSYLATION OF PROTEINS	Adamts12,Adamts15,Adamts9,Adamtsl3,Sema5a,Spon2,Thbs2
SCAVENGING BY CLASS A RECEPTORS	Col1a1,Col1a2,Col3a1,Col4a1,Col4a2
COLLAGEN CHAIN TRIMERIZATION	Col1a1,Col1a2,Col3a1,Col4a1,Col4a2,Col6a1
DEGRADATION OF THE EXTRACELLULAR MATRIX	Adamts9,Col1a1,Col1a2,Col3a1,Col4a1,Col4a2,Col6a1,Lama5
BINDING AND UPTAKE OF LIGANDS BY SCAVENGER RECEPTORS	Col1a1,Col1a2,Col3a1,Col4a1,Col4a2,Hp
SIGNALING BY PDGF	Col3a1,Col4a1,Col4a2,Col6a1,Plat,Thbs2
NON INTEGRIN MEMBRANE ECM INTERACTIONS	Col1a1,Col1a2,Col3a1,Col4a1,Col4a2,Lama5
ASSEMBLY OF COLLAGEN FIBRILS AND OTHER MULTIMERIC STRUCTURES	Col1a1,Col1a2,Col3a1,Col4a1,Col4a2,Col6a1
COLLAGEN DEGRADATION	Col1a1,Col1a2,Col3a1,Col4a1,Col4a2,Col6a1
COLLAGEN BIOSYNTHESIS AND MODIFYING ENZYMES	Col1a1,Col1a2,Col3a1,Col4a1,Col4a2,Col6a1
O LINKED GLYCOSYLATION	Adamts12,Adamts15,Adamts9,Adamtsl3,Sema5a,Spon2,Thbs2
ANCHORING FIBRIL FORMATION	Col1a1,Col1a2,Col4a1,Col4a2
DISEASES OF METABOLISM	Adamts12,Adamts15,Adamts9,Adamtsl3,Fmod,Gpc3,Sema5a,Spon2,Thbs2
CROSSLINKING OF COLLAGEN FIBRILS	Col1a1,Col1a2,Col4a1,Col4a2
COLLAGEN FORMATION	Col1a1,Col1a2,Col3a1,Col4a1,Col4a2,Col6a1
LAMININ INTERACTIONS	Col4a1,Col4a2,Itga7,Lama5
MET ACTIVATES PTK2 SIGNALING	Col1a1,Col1a2,Col3a1,Lama5
REGULATION OF INSULIN LIKE GROWTH FACTOR IGF TRANSPORT AND UPTAKE BY INSULIN LIKE GROWTH FACTOR BINDING PROTEINS IGFBPS	Gpc3,Igfbp3,Igfbp4,Igfbp5,Msln,Sparcl1
MET PROMOTES CELL MOTILITY	Col1a1,Col1a2,Col3a1,Lama5
NCAM1 INTERACTIONS	Col3a1,Col4a1,Col4a2,Col6a1
NCAM SIGNALING FOR NEURITE OUT GROWTH	Col3a1,Col4a1,Col4a2,Col6a1
SYNDECAN INTERACTIONS	Col1a1,Col1a2,Col3a1
SIGNALING BY RECEPTOR TYROSINE KINASES	Col1a1,Col1a2,Col3a1,Col4a1,Col4a2,Col6a1,Lama5,Plat,Thbs2
SIGNALING BY MET	Col1a1,Col1a2,Col3a1,Lama5
POST TRANSLATIONAL PROTEIN MODIFICATION	Adamts12,Adamts15,Adamts9,Adamtsl3,Art4,Gpc3,Igfbp3,Igfbp4,Igfbp5,Il33,Msln,Sema5a,Sparcl1,Spon2,Thbs2

## Sheet: Supplementary Table 9
Supplementary Table 9. Significantly enriched gene ontology terms in lungs from Atf4wt/wt compared to Atf4D/D mice (Fig. 6)
Ontology terms	Genes involved
EXTRACELLULAR MATRIX ORGANIZATION	Adamts2,Col1a1,Col1a2,Col3a1,Col5a2,Col6a3,Fbn1,Ltbp2,Mmp2
COLLAGEN DEGRADATION	Col1a1,Col1a2,Col3a1,Col5a2,Col6a3,Mmp2
DEGRADATION OF THE EXTRACELLULAR MATRIX	Col1a1,Col1a2,Col3a1,Col5a2,Col6a3,Fbn1,Mmp2
COLLAGEN BIOSYNTHESIS AND MODIFYING ENZYMES	Adamts2,Col1a1,Col1a2,Col3a1,Col5a2,Col6a3
INTEGRIN CELL SURFACE INTERACTIONS	Col1a1,Col1a2,Col3a1,Col5a2,Col6a3,Fbn1
COLLAGEN FORMATION	Adamts2,Col1a1,Col1a2,Col3a1,Col5a2,Col6a3
COLLAGEN CHAIN TRIMERIZATION	Col1a1,Col1a2,Col3a1,Col5a2,Col6a3
ASSEMBLY OF COLLAGEN FIBRILS AND OTHER MULTIMERIC STRUCTURES	Col1a1,Col1a2,Col3a1,Col5a2,Col6a3
ECM PROTEOGLYCANS	Col1a1,Col1a2,Col3a1,Col5a2,Col6a3
SYNDECAN INTERACTIONS	Col1a1,Col1a2,Col3a1,Col5a2
MET ACTIVATES PTK2 SIGNALING	Col1a1,Col1a2,Col3a1,Col5a2
MET PROMOTES CELL MOTILITY	Col1a1,Col1a2,Col3a1,Col5a2
NON INTEGRIN MEMBRANE ECM INTERACTIONS	Col1a1,Col1a2,Col3a1,Col5a2
SCAVENGING BY CLASS A RECEPTORS	Col1a1,Col1a2,Col3a1
SIGNALING BY MET	Col1a1,Col1a2,Col3a1,Col5a2
NCAM1 INTERACTIONS	Col3a1,Col5a2,Col6a3
BINDING AND UPTAKE OF LIGANDS BY SCAVENGER RECEPTORS	Col1a1,Col1a2,Col3a1
SIGNALING BY PDGF	Col3a1,Col5a2,Col6a3
NCAM SIGNALING FOR NEURITE OUT GROWTH	Col3a1,Col5a2,Col6a3
GP1B IX V ACTIVATION SIGNALLING	Col1a1,Col1a2
SIGNALING BY RECEPTOR TYROSINE KINASES	Col1a1,Col1a2,Col3a1,Col5a2,Col6a3
ANCHORING FIBRIL FORMATION	Col1a1,Col1a2
PLATELET ADHESION TO EXPOSED COLLAGEN	Col1a1,Col1a2
RESPONSE OF EIF2AK1 HRI TO HEME DEFICIENCY	Atf4,Atf5
CROSSLINKING OF COLLAGEN FIBRILS	Col1a1,Col1a2
IMMUNOREGULATORY INTERACTIONS BETWEEN A LYMPHOID AND A NON LYMPHOID CELL	Col1a1,Col1a2,Col3a1
GPVI MEDIATED ACTIVATION CASCADE	Col1a1,Col1a2
MOLECULES ASSOCIATED WITH ELASTIC FIBRES	Fbn1,Ltbp2
PLATELET AGGREGATION PLUG FORMATION	Col1a1,Col1a2
ELASTIC FIBRE FORMATION	Fbn1,Ltbp2

## Sheet: Supplementary Table 10
Supplementary Table 10. List of ISR target genes (Fig. 7).
ASNS	PTX3
SLC7A5	LGALS3
SLC1A5	APBA3
MTHFD2	PMP22
MRPS7	NID2
EIF4EBP1	IGFBP2
NARS	OSMR
WARS	TNFRSF11B
BCAT1	RHOJ
SLC3A2	CCN4
CPO	GRB10
ERO1L	LONP1
HMOX1	SERPINF1
CEBPB	GYS1
PRRX2	CLIC4
CEBPG	HIVEP2

[truncated: 10 more sheets: Supplementary Table 11, Supplementary Table 12, Supplementary Table 13, Supplementary Table 14, Supplementary Table 15, Supplementary Table 16, Supplementary Table 17, Supplementary Table 18, Supplementary Table 19, Supplementary Table 20]
