# Supplementary material for: A stromal Integrated Stress Response activates perivascular cancer-associated fibroblasts to drive angiogenesis and tumour progression
Source: Nat Cell Biol. 2022 Jun 2;24(6):940–53. doi: 10.1038/s41556-022-00918-8 (PMC9203279; doi:10.1038/s41556-022-00918-8)
Supplement: Source Data Fig. 1 — Statistical source data. [file 41556_2022_918_MOESM9_ESM.xlsx]

## Sheet: Fig. 1b
Fig. 1b
Atf4wt/wt	Atf4Δ/Δ
0.945	0.066
1.104	0.015
0.958	0.047
	0.102
	0.008

## Sheet: Fig. 1c
Fig. 1c
Days post tamoxifen	Atf4wt/wt (n=12)			Atf4Δ/Δ (n=14)
	Mean	SEM	N	Mean	SEM	N
0	21.6333	0.682501	12	21.49	0.734612	14
4	21.1833	0.750034	12	21.24	0.696743	14
6	21.575	0.739587	12	20.46	0.633463	14
8	22.1667	0.755418	12	19.85	0.625708	14
10	22.7292	0.697519	12	19.61	0.62922	14
12	22.875	0.703683	12	19.39	0.591502	14
14	22.825	0.740303	12	19.46	0.605807	14
16	22.5458	0.769776	12	19.48	0.665655	14
18	23.1208	0.694116	12	19.37	0.613531	14
20	23.1917	0.657988	12	19.34	0.625257	14
22	23.0083	0.693089	12	19.45	0.607621	14
24	22.85	0.689807	12	19.46	0.657895	14
26	23	0.778207	12	19.36	0.632248	14
28	23.3167	0.713595	12	19.14	0.709636	14
30	23.525	0.739894	12	19.32	0.695842	14
32	23.55	0.737677	12	19.48	0.713002	14
34	23.7917	0.779322	12	19.62	0.748932	14
100	24.75	0.64	12	22.99	0.71097	14

## Sheet: Fig. 1d
Fig. 1d
Days post injection	Atf4wt/wt (n=14)			Atf4Δ/Δ (n=10)
	Mean	SEM	N	Mean	SEM	N
0	0	0	14	0	0	10
8	26.2	7.56	14	1.2	1.2	10
10	71.77	15.73	14	9.33	4.58	10
12	167.11	33.74	14	31.91	9.91	10
14	306.69	51.09	14	61.09	15.13	10
16	723.9	117.09	14	96.53	12.64	10
18	1029.44	165.59	12	163.86	25.71	10
20				223.29	30.47	10
22				306.06	39.04	10
24				406.09	53.37	10
26				497.65	57.89	10
28				617	67.29	10
30				841.6	111.05	8
32				882.57	92.76	7
34				1010.43	57.05	4
36				1122	44.65

## Sheet: Fig. 1e
Fig. 1e
Days post injection	Atf4wt/wt (n=14)	Atf4Δ/Δ (n=10)
16	1
16	1
18	1
18	1
18	1
20	1
20	1
20	1
20	1
20	1
22	1
22	1
22	1
22	1
30		1
30		1
32		1
34		1
34		1
34		1
36		1
36		1
36		1
36		1
"1" indicates the death of a single mouse

## Sheet: Fig. 1f
Fig. 1f
Days post injection	Atf4wt/wt (n=8)			Atf4Δ/Δ (n=9)
0	0	0	8	0	0	9
10	61.49	17.56	8	45.51	8.44	9
12	148.48	31.81	8	111.41	26.83	9
14	311.35	51.58	8	181.15	23	9
16	571.12	82.72	8	256.8	35.47	9
18	1134.27	157.35	5	365.19	50.25	9
20				634.79	95.06	9
22				820.02	88.26	9
24				1043.8	112.37	8

## Sheet: Fig. 1g
Fig. 1g
Days post injection	Atf4wt/wt (n=11)			Atf4Δ/Δ (n=10)
0	0	0	11	0	0	10
11	42.4956	8.539	11	11.1715	3.81162	10
13	74.0508	10.9755	11	19.7135	5.39199	10
15	122.789	27.9722	11	28.615	7.68141	10
17	182.402	48.2938	11	43.2232	7.20952	10
19	185.845	22.3745	10	56.5131	10.1491	10
21	297.702	34.4217	10	84.3638	13.203	10
24	436.514	50.7578	10	124.461	24.3242	10
26				140.585	21.6031	10
28				205.457	33.2504	10
31				251.422	37.5174	10
33				318.07	52.3888	9
35				406.76	46.65	7

## Sheet: Fig. 1i
Fig. 1i
Atf4wt/wt	Atf4Δ/Δ
8.25	2.51
4.61	1.59
10.58	3.63
8.57	1.12
5.59	1.98
7.45	2.28
3.28	2.05
3.57
6.87
3.96
3.45
