# Supplementary material for: A stromal Integrated Stress Response activates perivascular cancer-associated fibroblasts to drive angiogenesis and tumour progression
Source: Nat Cell Biol. 2022 Jun 2;24(6):940–53. doi: 10.1038/s41556-022-00918-8 (PMC9203279; doi:10.1038/s41556-022-00918-8)
Supplement: Source Data Fig. 3 — Statistical source data. [file 41556_2022_918_MOESM10_ESM.xlsx]

## Sheet: Fig. 3b
Fig. 3b
Atf4wt/wt	Atf4Δ/Δ
78.9243	31.948
66.1348	20.5661
62.3911	16.2698
61.1191	19.5246

## Sheet: Fig. 3d
Fig. 3d
Atf4wt/wt	Atf4Δ/Δ
2.575	0.403333
3.23	0.425714
1.59167	0.282
2.70571	0.002272
4.167	0.08432
2.597

## Sheet: Fig. 3f
Fig. 3f
Atf4wt/wt	Atf4Δ/Δ
2.513	0.056
5.149	1.384
4.568	0.763
8.62643	0.273

## Sheet: Fig. 3h
Fig. 3h
Atf4wt/wt	Atf4Δ/Δ
6.5995	4.8961
7.5058	2.5215
4.4099	5.33
7.3437	6.564
8.8677	3.8259
7.3549	2.3028
4.1474	4.4575

## Sheet: Fig. 3j
Fig. 3j
Atf4wt/wt	Atf4Δ/Δ
4.44	2.47
3.18	2.98
3.93	0.26
6.72	1.1
	3.33

## Sheet: Fig. 3m
Fig. 3m
Days post injection	Atf4wt/wt+DFBwt/wt			Atf4wt/wt+DFBΔ/Δ			Atf4Δ/Δ+DFBwt/wt			Atf4Δ/Δ+DFBΔ/Δ
	Mean	SEM	N	Mean	SEM	N	Mean	SEM	N	Mean	SEM	N
0	0	0	5	0	0	5	0	0	6	0	0	6
8	53.5688	11.1052	5	23.3268	12.7591	5	24.4147	4.65733	6	5.1711	3.35768	6
10	133.863	39.8201	5	68.0817	23.6754	5	52.8723	6.85918	6	13.7063	10.1657	6
13	335.88	90.5598	5	218.097	64.9022	5	127.193	19.6922	6	43.3622	28.88	6
15	489.253	126.582	5	301.336	79.4136	5	196.349	23.1854	6	41.8427	17.9446	6
17	1155.74	319.888	5	555.753	122.727	5	281.448	42.0198	6	73.2977	26.8967	6
20				1126.21	59.1512	5	481.962	66.4149	6	167.643	58.9334	6
22							601.508	106.467	6	238.188	74.5439	6
24							916.515	107.135	6	362.976	94.6224	6
27										629.207	90.0884	6
29										714.251	84.987	5
32										1027.97	101.135	5

## Sheet: Fig. 3n
Fig. 3n
Days post injection	Col1a1Cre;Atf4wt/wt (n=11)			Col1a1Cre;Atf4Δ/Δ (n=7)
	Mean	SEM	N	Mean	SEM	N
0	0	0	11	0	0	7
8	45.29	12.81	11	11.97	7.21	7
10	134.67	29.12	11	28.58	8.53	7
12	296.34	68.83	11	59.63	14.05	7
14	506.54	124.16	8	103.25	23.43	7
16				150.29	32.86	7
18				246.76	45.48	7
20				391.36	54.03	6
22				495.82	36.51	4
