# Supplementary material for: A stromal Integrated Stress Response activates perivascular cancer-associated fibroblasts to drive angiogenesis and tumour progression
Source: Nat Cell Biol. 2022 Jun 2;24(6):940–53. doi: 10.1038/s41556-022-00918-8 (PMC9203279; doi:10.1038/s41556-022-00918-8)
Supplement: Source Data Fig. 4 — Statistical source data. [file 41556_2022_918_MOESM11_ESM.xlsx]

## Sheet: Fig. 4c
Fig. 4c
		LFBwt/wt				LFBΔ/Δ
IgG	EIF4EBP1	0.069	0.047	0.038		0.041	0.025	0.023
	COL1A1	0.02	0.021	0.023	0.031	0.005	0.006	0.026	0.027
	NEG	0.028	0.029	0.018	0.013	0.014	0.013	0.011	0.015
ATF4	EIF4EBP1	0.445	0.419	0.493		0.014	0.022	0.015
	COL1A1	0.11	0.09	0.078	0.073	0.005	0.017	0.014	0.026
	NEG	0.002	0.015	0.019	0.03	0.018	0.019	0.008	0.005

## Sheet: Fig. 4d
Fig. 4d (left)												Fig. 4d (right)
	LFBwt/wt				LFBΔ/Δ								LFBwt/wt					LFBΔ/Δ
mAtf4	1.343	0.745	0.8596	1.1543	0.044	0.054	0.044	0.129	0.1676	0.0216		mAtf4	1.343	0.745	0.8596	1.0079	1.1543	0.044	0.054	0.044	0.129	0.1676	0.0216
mPsat1	1.452	0.688	0.7762	1.2884	0.493	1.231	0.517	0	0.0018	0.0004		mAldh18a1	1.094	0.914	0.6889	1.5081	0.9626	0.157	0.201	0.158	0.0701	0.1124	0.0043
mShmt1	1.202	0.832	1.3059	0.7658	0.437	0.557	0.488	0.0235	0.0192	0.002		mPycr1	1.136	0.88	0.9114	1.1304	0.9707	0.133	0.162	0.123	0.0217	0.0324	0.0019
mShmt2	1.291	0.775	0.8472	1.1804	0.283	0.921	0.362	0.0052	0.3167	0.0171

## Sheet: Fig. 4e
Fig. 4e
	LFBwt/wt				LFBΔ/Δ
Glycine	5.557	5.012	6.089	4.933	0.754	0.224	1.19	1.019
Proline	1.671	1.272	1.315	1.595	0.444	0.247	0.548	0.749

## Sheet: Fig. 4f
Fig. 4f (left)														Fig. 4f (right)
	LFBwt/wt_1h			LFBwt/wt_3h			LFBΔ/Δ_1h			LFBΔ/Δ_3h					LFBwt/wt_2h			LFBwt/wt_6h			LFBΔ/Δ_2h			LFBΔ/Δ_6h
m+0	51.39	52.69	51.88	43.59	42.71	41.91	66.76	69.75	62.92	62.8	67.13	61.86		m+0	50.62	52.42	50.95	40.87	40.45	40.78	69.79	72.29	73.71	60.03	61.65	61.71
m+1	0.82	0.43	0	0.87	0.63	0.8	0	0	0	0	0	0		m+5	24.15	24.61	24.42	30.21	29.09	29.25	14.72	15.09	19.3	18.62	16.85	17.88
m+2	47.8	46.88	48.12	55.55	56.66	57.29	33.24	30.25	37.08	37.2	32.87	38.14		m+6	25.23	22.96	24.63	28.92	30.47	29.96	15.5	12.62	6.99	21.35	21.5	20.41

## Sheet: Fig. 4i
Fig. 4i
LFBwt/wt	LFBΔ/Δ
33.9802	0.2901
3.8238	0.018
46.359	0.1281
33.1698	0.0769
16.2953	0.2364
10.8483	0.1062
38.7001	0.0488
20.7831	0.006
10.9696	0.0051
13.5619	0.0281
37.3719	0.0565
14.8964	0.0359
18.3595	0.0013
58.9478	0.0344
34.8153	0.9151
43.147	0
12.8938	0.1656
28.056	0.2829
18.1392	0.1138
17.804	0.1078
7.8021	0.1718
34.8866	0.0859
34.2584	0.0831
8.5735	0.1268
25.777	0.1697
23.9158	0.1546
5.3888	0.0576
9.5819	0.1143
14.6545	0.2151
26.1013	0.0433
6.0219	0.0855
