# Supplementary material for: A stromal Integrated Stress Response activates perivascular cancer-associated fibroblasts to drive angiogenesis and tumour progression
Source: Nat Cell Biol. 2022 Jun 2;24(6):940–53. doi: 10.1038/s41556-022-00918-8 (PMC9203279; doi:10.1038/s41556-022-00918-8)
Supplement: Source Data Fig. 5 — Statistical source data. [file 41556_2022_918_MOESM13_ESM.xlsx]

## Sheet: Fig. 5b
Fig. 5b
Atf4wt/wt	Atf4Δ/Δ
64	9
45	11
42	11

## Sheet: Fig. 5d
Fig. 5d (left)			Fig. 5d (right)
CK:LFBwt/wt	CM:LFBΔ/Δ		CK:LFBwt/wt	CM:LFBΔ/Δ
31	11		503	293
48	13		661	281
36	26		553	455
95	9		818	275
82	14		804	368
	35			499
	39			611

## Sheet: Fig. 5f
Fig. 5f
	LFBwt/wt				LFBΔ/Δ				LFBΔ/Δ + AdmATF4
IGFBP-9	0.326258	0.313104	0.168533	0.166868	0.0453403	0.0489115	0.0521327	0.0612758	0.221268	0.217251	0.0986786	0.101529
IGFBP-2	0.3098	0.287311	0.26502	0.259071	0.113962	0.112953	0.125091	0.11934	0.595608	0.588193	0.368212	0.359678
SDF-1	0.769814	0.757019	0.640414	0.721012	0.335067	0.35352	0.22846	0.284414	0.718627	0.704394	0.321636	0.364112
VEGF	0.366374	0.336252	0.505318	0.498396	0.113859	0.127732	0.201423	0.196581	0.366626	0.349424	0.350219	0.326674

## Sheet: Fig. 5i
Fig. 5i
Atf4wt/wt	Atf4Δ/Δ
5.1	1.43
6.58	1.31
2.94	3.83
2.05	1.34
4.78	1.21

## Sheet: Fig. 5k
Fig. 5k
Atf4wt/wt	Atf4Δ/Δ
2.41	1.77
4.63	1.17
6	0.81
10.32	2.3
4.08	0.87
