# Supplementary material for: A stromal Integrated Stress Response activates perivascular cancer-associated fibroblasts to drive angiogenesis and tumour progression
Source: Nat Cell Biol. 2022 Jun 2;24(6):940–53. doi: 10.1038/s41556-022-00918-8 (PMC9203279; doi:10.1038/s41556-022-00918-8)
Supplement: Source Data Fig. 6 — Statistical source data. [file 41556_2022_918_MOESM15_ESM.xlsx]

## Sheet: Fig. 6c
Fig. 6c (left)			Fig. 6c (right)
Atf4wt/wt	Atf4Δ/Δ		Atf4wt/wt	Atf4Δ/Δ
169.566	153.27		68.2131	65.9193
157.422	129.156		74.3948	51.799
173.663	108.627		70.6139	48.2535
146.17	131.968		78.4525	63.0037

## Sheet: Fig. 6f
Fig. 6f
Atf4wt/wt	Atf4Δ/Δ
4	9
4	14
22	13
26	9
25	1
55	4
48	3
70

## Sheet: Fig. 6i
Fig. 6i
Atf4wt/wt	Atf4Δ/Δ
200	0
2	0
250	0
220	1
5	1
2	0
10	0
	1
	0
