# Supplementary material for: A stromal Integrated Stress Response activates perivascular cancer-associated fibroblasts to drive angiogenesis and tumour progression
Source: Nat Cell Biol. 2022 Jun 2;24(6):940–53. doi: 10.1038/s41556-022-00918-8 (PMC9203279; doi:10.1038/s41556-022-00918-8)
Supplement: Source Data Fig. 7 — Statistical source data. [file 41556_2022_918_MOESM16_ESM.xlsx]

## Sheet: Fig. 7
Fig. 7d (upper)			Fig. 7d (lower)
% Collagen area	% ATF4 area		% Collagen area	% ATF4 area
35.6	5.4		4.2	9.1
28.3	4.3		1.7	5.6
19.7	0.4		8.6	1.1
32.8	2.9		36.5	11.4
16.7	0.5		15.1	3.3
16.3	5.3		9.9	4.4
17.5	11.4		5.5	3.4
18.6	0.8		5.4	6.5
41.8	2.8		29.4	5.3
25.9	1.9		14.8	8.4
18	6.6		5.6	3.6
35.7	2.1		16.9	7.8
3.6	3.4		19	2.6
4.3	2.2		24.5	1.9
11.7	11.3		2.8	7.6
32.3	11.1		17.5	7.9
2.3	4.7		46.2	12.5
4.2	2.8		37.7	6.8
31.1	2.9		9.1	1.1
38.7	7.2		6.3	2.3
49.3	4.4		14.3	2.83
16.1	2.1		7.6	1.5
46	14		5.6	7.9
46.4	9		5.8	5
12.9	0.5		6.2	3.6
21.2	3.4		15.6	6.6
20	13.8		4	0.4
2.6	1.1		5.3	2.3
12.8	2.8		37.8	4.5
15.9	13		26.6	5.05
7.6	3.5		32.2	9.9
15.4	2.5		23.7	6.5
2.6	0.9		19.8	10
12.2	6		10	6
14.8	5.4		5.7	1.2
5.9	5.6
28.2	8.8
16.3	15.2
25.7	5
7.1	2.9
31.3	1.4
14.6	2.1
9.3	1.8
18.2	5.1
33.5	10.9
27	3.7
4.1	7.9
14.2	3.8
41.3	9
29.5	15.6
22.6	3
12.8	4.6
21.5	5.4
17.1	6.2
27.8	1.3
7.3	6.7
11.5	1.7
4.2	9.1
1.7	5.6
8.6	1.1
36.5	11.4
15.1	3.3
9.9	4.4
5.5	3.4
5.4	6.5
29.4	5.3
14.8	8.4
5.6	3.6
16.9	7.8
19	2.6
24.5	1.9
2.8	7.6
17.5	7.9
46.2	12.5
37.7	6.8
9.1	1.1
6.3	2.3
14.3	2.83
7.6	1.5
5.6	7.9
5.8	5
6.2	3.6
15.6	6.6
4	0.4
5.3	2.3
37.8	4.5
26.6	5.05
32.2	9.9
23.7	6.5
19.8	10
10	6
5.7	1.2
