# Supplementary material for: A stromal Integrated Stress Response activates perivascular cancer-associated fibroblasts to drive angiogenesis and tumour progression
Source: Nat Cell Biol. 2022 Jun 2;24(6):940–53. doi: 10.1038/s41556-022-00918-8 (PMC9203279; doi:10.1038/s41556-022-00918-8)
Supplement: Source Data Extended Data Fig. 1 — Statistical source data. [file 41556_2022_918_MOESM17_ESM.xlsx]

## Sheet: Extended Data Fig. 1b
Extended Data Fig. 1b (left)			Extended Data Fig. 1b (right)
Atf4wt/wt	Atf4Δ/Δ		Atf4wt/wt	Atf4Δ/Δ
0.674	0.012		1.304	0.002
0.86	0.01		1.043	0.002
1.726	0.027		0.736	0.007
	0.01			0.003
	0.006			0.002

## Sheet: Extended Data Fig. 1d
Extended Data Fig. 1d
Days post injection	Atf4wt/wt (n=14)														Atf4Δ/Δ (n=10)
0	0	0	0	0	0	0	0	0	0	0	0	0	0	0	0	0	0	0	0	0	0	0	0	0
8	20	30	98.77	20	10	0	10	15	0	15	10	65	15	58	0	0	0	0	0	0	0	12	0	0
10	79.59	73.71	237.71	50.82	27.64	39.02	55.25	52.66	0	55.85	34.58	133.32	46.66	117.92	7.44	6.9	0	0	0	0	0	45	12	22
12	140.08	150.36	455.63	114.95	32.49	114.22	106.43	99.23	55	106.37	81.73	321.16	186.54	375.38	4	5.52	33.65	75.32	0	7.42	19.46	91.25	38.96	43.53
14	233.56	233.56	800.77	343.44	103.32	217.29	222.65	193.01	109.17	190.49	271.45	529.73	324.77	520.5	4	20.09	48.12	98.4	0	55.01	44.55	144.72	85	111.01
16	368.16	490.28	1600	595.59	275.7	526.29	744.5	428.43	451.17	390.14	835.32	1088.53	684.09	1656.47	26.93	70.88	79.33	108.19	41.62	130	128.5	122.8	112	145
18	519.45	787.85		1298.92	629.57	774.35	1030.19	584.75	974.53	669.5	1733.15	2495	856		75	89	155	189.34	28.56	292.34	161.38	255	195	198
20	856.74	1113.71			1571.13	885.6	1230.08	1436.5	1293.53	678.04			1138.56		108.8	145.49	231.29	198.99	78.79	380.05	224.52	349	265	251
22	1645.5	1589.52				1300				1100					155	189	382	347.24	93	442.06	460.28	380	310	302
24															194.78	349.65	570.95	394.91	96.6	550	565	588.06	423	328
26															335.11	343.38	525.82	652.33	151.06	607.64	688.18	728	516	429
28															594.05	474.59	607	711.6	164.71	785.1	827.9	894	645	466
30															763	596	680	878.96	386.67	1615	1109.38	1057	788	542
32															952.81	760.38	820	1011.05	450		1364.3		952	750
34															1120	890	950	1180	820				1193	920
36																1100	1220		1010					1158

## Sheet: Extended Data Fig. 1e
Extended Data Fig. 1e (left)				Extended Data Fig. 1e (right)
Days post injection	Atf4wt/wt (n=6)	Atf4Δ/Δ (n=5)		Days post injection	Atf4wt/wt (n=8)	Atf4Δ/Δ (n=5)
18	1			16	1
20	1			16	1
20	1			18	1
22	1			18	1
22	1			20	1
22	1			20	1
32		1		20	1
34		1		22	1
34		1		30		1
36		1		30		1
36		1		34		1
				36		1
				36		1
"1" indicates the death of a single mouse				"1" indicates the death of a single mouse

## Sheet: Extended Data Fig. 1f
Extended Data Fig. 1f
Days post injection	Atf4wt/wt (n=11)											Atf4Δ/Δ (n=10)
0	0	0	0	0	0	0	0	0	0	0	0	0	0	0	0	0	0	0	0	0	0
11	46.16	0	18.86	50.1	29.37	29.24	55.7	49.36	107.49	60.37	20.79	0	0	18.69	0	23.42	21.4	0	0	19.75	28.46
13	51.07	60.99	43.42	79.88	64.3	44.24	90.66	86.06	171.83	72.86	49.27	14.52	14.67	26.43	0	48.27	30.93	0	0	22.5	39.81
15	85.94	149.13	67.79	123.44	70.88	46	206.02	98.15	365.47	78.17	59.7	23.09	10.17	34.96	0	43.66	21.69	57.12	0	20.86	74.6
17	94.55	213.78	108.3	172.67	73.35	83.89	216.99	180.96	637.03	151.1	73.79	37.8	25.32	51.36	27.74	67.58	38.32	73.36	0	42.48	68.27
19	177.48	266.89	111.01	164.17	97.25	115.06	276.77	277.83		223.15	148.84	38.54	34.99	86.21	43.12	95.07	41.38	60.52	0	58.87	106.43
21	305.15	348.78	227.11	378.42	134.89	182.94	487.64	365.91		346.76	199.43	108.16	47.84	122.02	57.17	104.61	57.19	114.32	0	131.07	101.26
24	377.84	552.41	378.98	409.05	297.03	243.88	745.22	624.82		452.23	283.66	142.97	75.27	280.79	74.69	162.7	62.36	134.97	0	136.24	174.61
26	503.51		535.08	523.04	344.93	324.81				678.63	451.13	204.25	118.93	225	157.68	116.7	86.64	116.24	0	215.71	164.7
28					510	497.23					615.33	235.16	107.71	377.75	136.12	117.78	259.41	272.27	25.26	280.87	242.24
31												338.39	165.81	305.98	233.42	301.93	146.91	174.55	85.02	263.26	498.95
33												537.82	205.49	601.92	282.05	344.86	202.43	257.45	126.17	304.44
35													345.4		321.63	457.91	443.02	468.09	214.99	596.29
37													502.1		450.2	589.2	533.2	623.45	323.4
40															522.11				387.54
42																			495.17

## Sheet: Extended Data Fig. 1g
Extended Data Fig. 1g
Days post injection	Atf4wt/wt (n=11)	Atf4Δ/Δ (n=10)
17	1
24	1
24	1
24	1
26	1
26	1
26	1
26	1
28	1
28	1
28	1
31		1
33		1
33		1
35		1
37		1
37		1
37		1
37		1
40		1
42		1
"1" indicates the death of a single mouse

## Sheet: Extended Data Fig. 1h
Extended Data Fig. 1h
Atf4wt/wt	Atf4Δ/Δ
0.875	0.824
0.692	0.707
0.647	0.688
0.65

## Sheet: Extended Data Fig. 1j
Extended Data Fig. 1j
Atf4wt/wt	Atf4Δ/Δ
67.656	18.4048
87.0581	32.0314
63.9998	19.6233
85.9303	77.5687
73.376	20.1716
88.6748	50.9113
75.1107
96.292
96.8418
81.5167
85.7408
