# Supplementary material for: A stromal Integrated Stress Response activates perivascular cancer-associated fibroblasts to drive angiogenesis and tumour progression
Source: Nat Cell Biol. 2022 Jun 2;24(6):940–53. doi: 10.1038/s41556-022-00918-8 (PMC9203279; doi:10.1038/s41556-022-00918-8)
Supplement: Source Data Extended Data Fig. 2 — Statistical source data. [file 41556_2022_918_MOESM18_ESM.xlsx]

## Sheet: Extended Data Fig. 2h
Extended Data Fig. 2h
Days post injection	Atf4wt/wt+Iso (n=4)			Atf4wt/wt+anti-CD8 (n=4)			Atf4Δ/Δ+Iso (n=3)			Atf4Δ/Δ+anti-CD8 (n=5)
0	0	0	4	0	0	4	0	0	3	0	0	5
6	37.88	11.36	4	63.57	7.02	4	0	0	3	34.85	6.49	5
8	82.63	11.4	4	131.36	7.41	4	12.37	2.93	3	61.16	6.71	5
10	190.62	18.9	4	275.52	47.45	4	36.62	12.87	3	115.1	15.41	5
12	350.08	81.06	4	440.34	40.65	4	71.41	21.45	3	188.8	29.18	5
14	592.61	89.13	4	764.45	28	4	87.13	17.54	3	231.95	28.57	5
16	805.34	92.23	4	1216.24	37.91	4	103.84	20.02	3	282.83	33.74	5
18	1139.62	144.27	4	1529.53	40.09	4	168.9	29.92	3	360.69	40.74	5
