# Supplementary material for: A stromal Integrated Stress Response activates perivascular cancer-associated fibroblasts to drive angiogenesis and tumour progression
Source: Nat Cell Biol. 2022 Jun 2;24(6):940–53. doi: 10.1038/s41556-022-00918-8 (PMC9203279; doi:10.1038/s41556-022-00918-8)
Supplement: Source Data Extended Data Fig. 4 — Statistical dource data. [file 41556_2022_918_MOESM19_ESM.xlsx]

## Sheet: Extended Data Fig. 4a
Extended Data Fig. 4a
Atf4wt/wt	Atf4Δ/Δ
0.163733	0.055055
0.121473	0.067572
0.1031	0.080634
0.132132	0.104859

## Sheet: Extended Data Fig. 4c
Extended Data Fig. 4c (left)			Extended Data Fig. 4c (right)
Atf4wt/wt	Atf4Δ/Δ		Atf4wt/wt	Atf4Δ/Δ
65.556	40.929		0.157367	0.152978
70.501	44.268		0.248694	0.0893417
86.231	40.0007		0.196447	0.0768025
68.827	42.3137		0.170846	0.065047

## Sheet: Extended Data Fig. 4e
Extended Data Fig. 4e
Atf4wt/wt	Atf4Δ/Δ
78.888	21.2373
58.748	25.3794
48.4385	30.3884
72.6633	32.5542

## Sheet: Extended Data Fig. 4g
Extended Data Fig. 4g
Atf4wt/wt	Atf4Δ/Δ
17.03	4.64
16.63	5.81
11.37	4.95
17.07	7.8

## Sheet: Extended Data Fig. 4i
Extended Data Fig. 4i
Atf4wt/wt	Atf4Δ/Δ
0.0033163	0.005306
0.0010154	0.0027061
0.0170816	0.0041861
0.0059575	0.0118634

## Sheet: Extended Data Fig. 4k
Extended Data Fig. 4k
Atf4wt/wt	Atf4Δ/Δ
9.30333	2.29375
7.6875	3.7125
5.45909	4.31615
4.70111	1.97
6.66571	2.10333

## Sheet: Extended Data Fig. 4m
Extended Data Fig. 4m
Atf4wt/wt	Atf4Δ/Δ
4.3	33
3.8	26
3.2	22
1.78889	23
4.44048	17.6973

## Sheet: Extended Data Fig. 4n
Extended Data Fig. 4n
Atf4wt/wt	Atf4Δ/Δ
8.6	56.5
14.7	43.9
33.5	53.4
	40.3
	60.4

## Sheet: Extended Data Fig. 4p
Extended Data Fig. 4p
Atf4wt/wt	Atf4Δ/Δ
1.86	12.25
1.08	5.48
5.54	13.96
5.78	6.98
6.53	7.48

## Sheet: Extended Data Fig. 4r
Extended Data Fig. 4r
Atf4wt/wt	Atf4Δ/Δ
16.87	8.45
20.18	17.8
24.01	12.24
21.89	3.01
	9.39
