# Supplementary material for: A stromal Integrated Stress Response activates perivascular cancer-associated fibroblasts to drive angiogenesis and tumour progression
Source: Nat Cell Biol. 2022 Jun 2;24(6):940–53. doi: 10.1038/s41556-022-00918-8 (PMC9203279; doi:10.1038/s41556-022-00918-8)
Supplement: Source Data Extended Data Fig. 5 — Statistical source data. [file 41556_2022_918_MOESM20_ESM.xlsx]

## Sheet: Extended Data Fig. 5a
Extended Data Fig. 5a
Atf4wt/wt	Atf4Δ/Δ
69.5368	8.16392
48.3929	8.16327
63.4127	1.51072
41.1711	0
97	18.3
76.6

## Sheet: Extended Data Fig. 5c
Extended Data Fig. 5c
Atf4wt/wt	Atf4Δ/Δ
5.7575	0.917778
5.87667	0.508333
4.32333	0.09625
5.887	1.275

## Sheet: Extended Data Fig. 5d
Extended Data Fig. 5d
Atf4wt/wt	Atf4Δ/Δ
39.0601	1.36785
79.5707	7.46212
50.75	21.0145
76.7	8.3

## Sheet: Extended Data Fig. 5f
Extended Data Fig. 5f
Atf4wt/wt	Atf4Δ/Δ
69.19	14.66
49.32	33.83
68.63	31.94
65.38	22.92
43.08	13.85
25.76	22.77

## Sheet: Extended Data Fig. 5h
Extended Data Fig. 5h
Atf4wt/wt	Atf4Δ/Δ
5.21778	0.18
2.27167	0.07
3.1	0.888333
1.50667	0.366
6
1.445

## Sheet: Extended Data Fig. 5i
Extended Data Fig. 5i
Atf4wt/wt	Atf4Δ/Δ
38.6755	21.553
67.8733	35.0066
90.0158	9.81513
77.3812	11.1667
76.9045
51.8211

## Sheet: Extended Data Fig. 5k
Extended Data Fig. 5k
Atf4wt/wt	Atf4Δ/Δ
11.3	7.19
11.06	10.7
14.17	7.42
20.17	3.64

## Sheet: Extended Data Fig. 5m
Extended Data Fig. 5m
Atf4wt/wt	Atf4Δ/Δ
0.0172693	0.0667611
0.230096	0.0076028
0.405982	0.131272
0	0.416106

## Sheet: Extended Data Fig. 5o
Extended Data Fig. 5o
Atf4wt/wt	Atf4Δ/Δ
85.714	100
76.471	88.889
91.176	88
84.615	73.529
90.244	81.25
87.5	86.364
87.5	91.667
92	93.0778
79.661	83.0087
91.6494	79.4307
89.6465
86.5032

## Sheet: Extended Data Fig. 5q
Extended Data Fig. 5q
Atf4wt/wt	Atf4Δ/Δ
23.3664	20.1377
24.2616	26.1687
23.9149	18.5426
30.3952	19.3246
25.4596
24.5544
30.7222
