# Supplementary material for: A stromal Integrated Stress Response activates perivascular cancer-associated fibroblasts to drive angiogenesis and tumour progression
Source: Nat Cell Biol. 2022 Jun 2;24(6):940–53. doi: 10.1038/s41556-022-00918-8 (PMC9203279; doi:10.1038/s41556-022-00918-8)
Supplement: Source Data Extended Data Fig. 6 — Statistical source data. [file 41556_2022_918_MOESM21_ESM.xlsx]

## Sheet: Extended Data Fig. 6a
Extended Data Fig. 6a
DFBwt/wt	DFBΔ/Δ
0.993572	0.06377
1.00647	0.07602
1.10924	0.052936
0.90152	0.057484
	0.073578

## Sheet: Extended Data Fig. 6d
Extended Data Fig. 6d
Days post injection	DFBwt/wt					DFBΔ/Δ
D 0	5240000000	4840000000	3800000000	2330000000	3280000000	5220000000	3810000000	3530000000	5940000000	3530000000
D 1	6620000000	4980000000	4840000000	3740000000	4910000000	4210000000	4410000000	2780000000	4940000000	4900000000
D 3	3700000000	3350000000	1740000000	1610000000	2570000000	2390000000	2800000000	1780000000	3010000000	2140000000
D 6	2280000000	3730000000	2070000000	2270000000	3080000000	2450000000	2580000000	2010000000	2704000000	2170000000
D 9	2320000000	1560000000	1410000000	1490000000	1920000000	1530000000	1730000000	1130000000	1860000000	1140000000

## Sheet: Extended Data Fig. 6f
Extended Data Fig. 6f
Days post tamoxifen	Col1a1Cre;Atf4wt/wt (n=6)			Col1a1Cre;Atf4fl/fl (n=6)
	Mean	SEM	N	Mean	SEM	N
0	21.75	1.1436	6	21.8833	0.548584	6
4	21.45	1.16067	6	21.8167	0.621512	6
6	21.9	1.09757	6	21.1333	0.560159	6
8	22.4833	1.14	6	22.0667	0.445471	6
10	22.9667	0.989164	6	22.5	0.544059	6
12	23.25	1.01349	6	22.4833	0.475687	6
14	23.0167	1.10526	6	22.9833	0.512131	6
16	22.75	1.19436	6	22.8833	0.67991	6
18	23.2667	1.01773	6	23.1	0.477493	6
20	23.3667	0.972168	6	22.9	0.46619	6
22	23.4167	0.991772	6	22.45	0.575471	6
24	23.2667	1.00852	6	23.0333	0.440959	6
26	23.65	1.02981	6	23.2667	0.418463	6
28	23.6833	0.995127	6	23.4	0.549545	6
30	23.9333	1.00322	6	23.4833	0.546148	6

## Sheet: Extended Data Fig. 6h
Extended Data Fig. 6h
Col1a1;Atf4wt/wt	Col1a1;Atf4Δ/Δ
0.155695	0.0949147
0.15047	0.10101
0.109021	0.114028
0.132881	0.0964821
0.129397	0.0896029

## Sheet: Extended Data Fig. 6i
Extended Data Fig. 6i
	TECwt/wt			TECΔ/Δ			LFBwt/wt		LFBΔ/Δ
Atf4	1.002	0.547	1.401	0.961	0.741	1.47	0.937	1.39	0.284	0.162
Pecam1	9.636	8.625	11.036	8.725	11.287	20.681	0.024	0.045	0.12	0.234
Col1a1	0.274	0.048	0.777	0.015	0.057	1.499	8.579	11.48	2.651	0.678
Col1a2	0.482	0.439	0.074	0.305	0.135	0.016	5.256	12.174	0.326	0.921
