# Supplementary material for: A stromal Integrated Stress Response activates perivascular cancer-associated fibroblasts to drive angiogenesis and tumour progression
Source: Nat Cell Biol. 2022 Jun 2;24(6):940–53. doi: 10.1038/s41556-022-00918-8 (PMC9203279; doi:10.1038/s41556-022-00918-8)
Supplement: Source Data Extended Data Fig. 7 — Statistical source data. [file 41556_2022_918_MOESM22_ESM.xlsx]

## Sheet: Extended Data Fig. 7a
Extended Data Fig. 7a
	LFBwt/wt				LFBΔ/Δ
Atf4	1.161	0.861	0.596	1.677	0.029	0.012	0.042	0.03	0.015	0.005	0.007
Col1a1	0.793	1.261	0.583	1.714	0.058	0.012	0.153	0.139	0.055	0.012	0.019
Col1a2	1.152	0.868	0.645	1.55	0.017	0.005	0.151	0.068	0.038	0.008	0.013
Asns	1.239	0.807	0.755	1.325	0.552	0.034	0.23	0.046	0.025	0.004	0.008

## Sheet: Extended Data Fig. 7b
Extended Data Fig. 7b
DFBwt/wt	DFBΔ/Δ
0.95988	0.52798
1.0418	0.48425
1.26731	0.34809
0.7891	0.31084
	0.57731

## Sheet: Extended Data Fig. 7g
Extended Data Fig. 7g (left)														Extended Data Fig. 7g (right)
	LFBwt/wt_1h			LFBwt/wt_3h			LFBΔ/Δ_1h			LFBΔ/Δ_3h					LFBwt/wt_1h			LFBwt/wt_3h			LFBΔ/Δ_1h			LFBΔ/Δ_3h
m+0	22.94	22.13	22.6	24.88	24.18	23.63	19.92	19.42	18.86	19.16	19.88	17.95		m+0	91.19	91.12	91.68	76.71	76.64	77.72	93.63	92.39	93.06	84.14	83.72	84.94
m+1	7.41	7.37	7.36	7.63	7.66	7.69	5.09	5.03	5.05	4.09	3.47	3.69		m+1	1.01	0.78	0.57	0.43	0.88	0.5	0.83	1.78	1.62	0.87	2	1.06
m+2	1.99	2.04	1.77	3.87	3.97	3.85	1.39	1.56	1.62	1.69	2.02	1.79		m+2	7.73	7.69	7.59	22.86	22.47	21.75	5.53	5.82	5.12	14.52	13.91	13.73
m+3	67.66	68.46	68.27	63.62	64.19	64.83	73.6	74	74.47	75.05	74.63	76.57

## Sheet: Extended Data Fig. 7h
Extended Data Fig. 7h
	LFBwt/wt_2h			LFBwt/wt_6h			LFBΔ/Δ_2h			LFBΔ/Δ_6h
m+0	1.46	1.8	1.56	1.48	1.45	1.37	1.76	1.82		1.66	1.62	1.65
m+7	98.54	98.2	98.44	98.52	98.55	98.63	98.24	98.18		98.34	98.38	98.35

## Sheet: Extended Data Fig. 7k
Extended Data Fig. 7k
DFBwt/wt	DFBΔ/Δ
44.7148	1.0867
39.6115	1.7744
38.7461	3.2453
22.4892	1.6967
30.7189	1.579
33.558	3.761
14.9506	2.2996
35.4933	3.6262
17.4939	3.8857
33.9831	4.7821
6.1993	2.3382
52.9098	1.8694
42.4691	3.7406
18.9591	3.6563
43.9246	2.505
