# Supplementary material for: A stromal Integrated Stress Response activates perivascular cancer-associated fibroblasts to drive angiogenesis and tumour progression
Source: Nat Cell Biol. 2022 Jun 2;24(6):940–53. doi: 10.1038/s41556-022-00918-8 (PMC9203279; doi:10.1038/s41556-022-00918-8)
Supplement: Source Data Extended Data Fig. 8 — Statistical source data. [file 41556_2022_918_MOESM24_ESM.xlsx]

## Sheet: Extended Data Fig. 8c
Extended Data Fig. 8c (left)			Extended Data Fig. 8c (right)
CK:LFBwt/wt	CM:LFBΔ/Δ		CK:LFBwt/wt	CM:LFBΔ/Δ
170	77		19686	15372
224	68		20356	15260
180	138		19329	17410
325	76		20662	15648
314	113		21374	16884
	175			18401
	205			19395

## Sheet: Extended Data Fig. 8d
Extended Data Fig. 8d
Atf4wt/wt	Atf4Δ/Δ
0.1521	7.9254
4.2984	0.2626
3.0975	7.5576
1.9087	0.8518
3.3543	0.9113

## Sheet: Extended Data Fig. 8e
Extended Data Fig. 8e
Atf4wt/wt	Atf4Δ/Δ
0.403	0.257
0.839	1.087
2.379	0.059
0.275	0.757
1.298	1.059

## Sheet: Extended Data Fig. 8g
Extended Data Fig. 8g
Col1a1Cre;Atf4wt/wt	Col1a1Cre;Atf4Δ/Δ
4.54	2.58
4.74	3.86
3.19	3.12
4.75	3.17
4.07	1.81

## Sheet: Extended Data Fig. 8i
Extended Data Fig. 8i
Col1a1Cre;Atf4wt/wt	Col1a1Cre;Atf4Δ/Δ
10.8	3.79
3.43	3.5
7.31	4.64
7.58	4.54
5.8	1.78

## Sheet: Extended Data Fig. 8j
Extended Data Fig. 8j
	Atf4wt/wt				Atf4Δ/Δ
Atf4	1.34619	0.860185	0.863577	1	0.037121	0.039051	0.109138	0.148365
Col1a1	1.49406	0.733951	0.911934	1	0.12235	0.297135	0.202697	0.2203
Mmp2	1.32524	1.23876	0.609138	1	0.188762	0.311348	0.022237	0.161215

## Sheet: Extended Data Fig. 8l
Extended Data Fig. 8l
Atf4wt/wt	Atf4Δ/Δ
9.88173	1.19112
13.7614	0.116631
0.82533	0
2.38042	0.538767
3.97854	0.572594
	2.8701

## Sheet: Extended Data Fig. 8n
Extended Data Fig. 8n
Atf4wt/wt	Atf4Δ/Δ
52	10
41	8
14	0
42	28
21	18
42	23

## Sheet: Extended Data Fig. 8p
Extended Data Fig. 8p
Atf4wt/wt	Atf4Δ/Δ
20.52	4.16
12.53	5.66
3.68	1.52
14.95	2.77
16.9	10.24
5.39
