# Supplementary material for: A stromal Integrated Stress Response activates perivascular cancer-associated fibroblasts to drive angiogenesis and tumour progression
Source: Nat Cell Biol. 2022 Jun 2;24(6):940–53. doi: 10.1038/s41556-022-00918-8 (PMC9203279; doi:10.1038/s41556-022-00918-8)
Supplement: Source Data Extended Data Fig. 9 — Statistical source data. [file 41556_2022_918_MOESM25_ESM.xlsx]

## Sheet: Extended Data Fig. 9d
Extended Data Fig. 9d
% Collagen area	% ATF4 area
35.6	5.4
28.3	4.3
19.7	0.4
32.8	2.9
16.7	0.5
16.3	5.3
17.5	11.4
18.6	0.8
41.8	2.8
25.9	1.9
18	6.6
35.7	2.1
3.6	3.4
4.3	2.2
11.7	11.3
32.3	11.1
2.3	4.7
4.2	2.8
31.1	2.9
38.7	7.2
49.3	4.4
16.1	2.1
46	14
46.4	9
12.9	0.5
21.2	3.4
20	13.8
2.6	1.1
12.8	2.8
15.9	13
7.6	3.5
15.4	2.5
2.6	0.9
12.2	6
14.8	5.4
5.9	5.6
28.2	8.8
16.3	15.2
25.7	5
7.1	2.9
31.3	1.4
14.6	2.1
9.3	1.8
18.2	5.1
33.5	10.9
27	3.7
4.1	7.9
14.2	3.8
41.3	9
29.5	15.6
22.6	3
12.8	4.6
21.5	5.4
17.1	6.2
27.8	1.3
7.3	6.7
11.5	1.7

## Sheet: Extended Data Fig. 9g
Extended Data Fig. 9g
% Collagen area	% ATF4 area
42.8529	4.58388
35.8371	3.63681
44.0319	6.05441
50.1087	7.30319
34.0836	5.48663
21.075	0.388882
13.7658	2.93844
21.1551	5.21201
40.6518	6.46479
58.8441	6.23002
48.7951	3.09088
47.2654	9.29731
38.3543	0.95
45.1108	1.05585
31.1571	2.65063
18.4734	5.56086
46.1278	1.15
44.6669	0.876
4.294	0.123966
3.97394	0.0657269

## Sheet: Extended Data Fig. 9h
Extended Data Fig. 9h (left)			Extended Data Fig. 9h (right)
% Collagen area	% ATF4 area		% Collagen area	% ATF4 area
42.8529	4.58388		48.7951	3.09088
35.8371	3.63681		47.2654	9.29731
44.0319	6.05441		38.3543	0.95
50.1087	7.30319		45.1108	1.05585
34.0836	5.48663		31.1571	2.65063
21.075	0.388882		18.4734	5.56086
13.7658	2.93844		46.1278	1.15
21.1551	5.21201		44.6669	0.876
40.6518	6.46479		4.294	0.123966
58.8441	6.23002		3.97394	0.0657269
